# Supplementary material for: Ultra-High-Performance Liquid Chromatography–High-Definition Mass Spectrometry-Based Metabolomics to Reveal the Potential Anti-Arthritic Effects of Illicium verum in Cultured Fibroblast-like Synoviocytes Derived from Rheumatoid Arthritis
Source: Metabolites. 2024 Sep 25;14(10):517. doi: 10.3390/metabo14100517 (PMC11509614; doi:10.3390/metabo14100517)
Supplement: Supplementary file 1 [file metabolites-14-00517-s001.zip]

Archive with 1 entries (1 files):
- metabolites-3223033-supplementary.pdf
